# Supplementary material for: A comprehensive view of the web-resources related to sericulture
Source: Database (Oxford). 2016 Jun 15;2016:baw086. doi: 10.1093/database/baw086 (PMC4909305; doi:10.1093/database/baw086)
Supplement: Supplementary Data [file supp_baw086_suppl_data.zip]

Archive with 8 entries (8 files):
- Figure S1-Home Page of SeriPort_Revised_baw086.jpg
- Figure S2-Workflow for the construction of SeriPort_Revised.tif
- Figure S3-Schematic of database design for SeriPort_Revised.tif
- Table S1-DataSets_Revised.xlsx
- Table S2-Citation_Revised.docx
- Annexure 1.docx
- Annexure 2.docx
- Figure S1-Home Page of SeriPort_Revised.tif
