# Supplementary material for: A comprehensive view of the web-resources related to sericulture
Source: Database (Oxford). 2016 Jun 15;2016:baw086. doi: 10.1093/database/baw086 (PMC4909305; doi:10.1093/database/baw086)
Supplement: Supplementary Data [file supp_baw086_suppl_data.zip › Table S1-DataSets_Revised.xlsx]

## Sheet: Datasets
Database	Datasets		References
SilkDB	Genomic Data	428.7 Mb B.mori genomic sequences (Organized into 3 modules- scaffold/contig, gene/cDNA and TE). Scaffold module- 23156 scaffolds for 28 chromosomes; Gene module- 18510 annotated gene sequences and full cDNA sequences of 212 known silkworm genes, 16 425 EST clusters based on sequencing of 80 470 ESTs from different B.mori tissues, 554 GenBank genes of other Lepidoptera and 521 B.mori homologs of …	19
SilkDB (v2.0)	Genome Data and Repeat Sequences	43 622 scaffolds spanning ∼432 Mb	24
		1668 repeat sequences (∼43.6% of the silkworm genome)
	Gene Dataset	A consensus nonredundant dataset with 14 623 protein-coding genes, the predicted noncoding genes, including 206 miRNAs, 147 rRNAs and 498 tRNAs
	Gene Functional Annotation	gene function annotations
	Experimental Data	184 509 Expressed Sequence Tags and full-length cDNAs
		Also includes microarray data (mentioned in BmMDB)
Kaikobase (v 3.2.2)	Genomic Sequence Data	43,462 assembled data corresponding to total genome size of 482 Mb (403 Mb without gaps) of B. mori;including scaffolds, and contigs not used in scaffolds	23
		81,705 BAC-end sequences, 174,222 fosmid-end sequences, 166,757 ESTs
	Map Data	16,209 gene models, 1,532 SNP markers, 770 trait markers, and 5,419 FPC contigs
		Physical map of BAC contigs constructed by fingerprinting BAC clones
		SNP linkage map constructed using BAC-end sequences
		Also includes KAIKO2DDB and Bombyx Trap DB explained in separate sections
SilkBase	EST Data	35,000 ESTs from 36 cDNA libraries, grouped into ≈11,000 nonredundant ESTs with the average length of 1.25 kb in B. mori	29
WildSilkBase	EST Data	57,113 ESTs clustered and assembled into 4,019 contigs and 10,019 singletons	30
		A total of 118 cSNPs predicted in 1412 EST sequences
		A total of 14,038 putative unigenes identified in 3 species (Antheraea assama, A. mylitta and Samia cynthia ricini) of wild silkmoths
ButterflyBase	Dataset Annotation, Protein Prediction	A total of 273 077 ESTs from more than 30 different species (butterflies & other lepidopteran insects) have been clustered to generate stable unigene sets, and robust protein translations derived from each unigene cluster
		Annotation of Clusters and their protein translations
BmMDB	Microarray Data	22 987 silkworm gene probes covering the genes predicted from 6× draft genome sequences of B. mori	31
		a total of 10 393 active transcripts that were detected
		Raw data for all microarray experiments
SilkTransDB	Silkworm Transcriptome Data	3.3 gigabase (Gb) reads covering around 7-fold of B. mori genome and protein-coding genes that constitute 81.3% of all the predicted genes in SilkDB	34
		1) SilkDB annotations that include CDS, gene, and mRNA information; 2) mapped Solexa data of coverage, reads, and read pairs; and 3) transcriptome information including gene, structure, and splice site
SilkSatDB	Microsatellite Data	Three kinds of data: Microsatellite repeats found in B.mori EST and WGS sequences, Sequence details and the Primers developed for the microsatellites. Information pertaining to 12000 WGS contigs downloaded from DDBJ (http://www.ddbj.nig.ac.jp/anoftp-e.html), 9300 EST and 50 genomic sequences of B.mori	38
InSatDB	Microsatellite Data	Microsatellite characteristics of five fully sequenced insect genomes (Bombyx mori, Drosophila melanogaster, Anopheles gambia, Apis mellifera,Tribolium castaneum). Characteristics- size (in base pairs and repeat units); genomic location (exon, intron, up-stream or transposon); nature (perfect or imperfect); and sequence composition (repeat motif and GC%)	40
DBMP	Mutant Images	Photographs of mutants (having mutantions on different chromosomes) in B. mori	http://papilio.ab.a.u-tokyo.ac.jp/genome/
ABURAKO	Mutant Data	List of B. mori mutants, Linkage maps	http://cse.nias.affrc.go.jp/natuo/en/aburako_top_en.htm
Bombyx Trap Database	Mutant Data	288 transposon insertion lines (enhancer-trap lines, gene-trap lines), the positions of insertions in the genomic sequence, expression profiles of genes for various developmental stages, organs and tissues including intensity of expression and associated photos of B. mori	42
BmTEdb	Transposable Elements Data	1308 TE families identified in B. mori silkworm genome
Kaiko2DDB	Silkworm Protein Data	116 images of two-dimensional polyacrylamide gel electrophoresis (2D-PAGE) at different developmental stages (such as 4th and 5th larval instars, spinning, and pupation stages) and from various tissues (such as midgut, fat body, middle silk gland, posterior silkgland, Malpighian tubule, ovary, and hemolymph) of B. mori	50
		The spots provide information on products such as molecular weight isoelectric point.
SilkProt	Annotated Silkworm Protein Data	Annotated Silkworm Proteins	http://btismysore.in/silkprot/
SilkPPI	Potein-protein interactions	7736 predicted protein-protein interaction pairs including 2700 unique proteins of the silkworms	51
SilkTF	Transcription factor Data	Transcription factors of B. mori	http://btismysore.in/SilkTF/index.html
SGRDB	Silkworm Gene Resources	Characterization information of 321 silkworm varieties of six different regions-Korea, Japan, China, Europe, Tropical and non­classified group	53 (Web link-Not accessible)
		1,132 photo images of different life stages of these silkworm varieties
		Also, univoltine (32 races), bivoltine (188 races), multivoltine (11 races) and other races (90 races)
SilkwormBase	Silkworm Resources	Genetic resource stock information, Mutant genetic information, Reference information (focused on references related to the gene name), Distribution request information, Related site links, etc.	http://shigen.nig.ac.jp/silkwormbase/about_kaiko.jsp
iPathDB	Insect Pathway Data	Pathways of molecular interactions of 52 insects, including 37 genome-sequenced and 15 transcriptome-sequenced ones	54
MorusDB	Mulberry Genome Data	Morus notabilis Genome data-110 760 scaffolds, 27 085 protein-coding genes, consisting of 124 550 exons, 81 rRNA genes, 560 tRNA genes, 311 snRNA genes, 233 microRNA genes; Repeats-324 736 repetitive sequences (53 725 Known transposable element, 271 011 others)	59
MulSatDB	Microsatellite Data	217,312 microsatellites from whole genome and 961 microsatellites from EST sequences of Morus notabilis(SSR marker location, repeat kind, motif type and size)	61
Castor Database	Different Phenotypic Characters of Different Castor germplasms	294 different germplasms including 20 FC5 plants and YRCH (Yethapur Ricinus Communis Hybrid) plants; Qualitative Data- Type of Internodes, Type of Inflorescence, Spike shape, Compactness of Inflorescence, Branching Pattern of the stem, Petiole Length, Lascination of Leaf; Quantitative Data- Number of lobes in leaves, Height of the Plant, Length of Primary Spike, Number of internodes	http://www.tnaugenomics.com/castor (Not accessible)
JCVI Castor Bean Genome DB	Genome Data	4X draft of the ~400 Mbp castor bean (Ricinus communis) genome, ~31221 putative proteins, ~50000 ESTs from different tissues	63
CastorDB	Primary Data	Gene and protein sequences, gene expression and gene ontology annotation of protein sequences obtained from a variety of repositories	64
	Derived Data	Predicted cellular localization, domains, pathways, protein-protein interactions, sumoylation sites and biochemical properties
Papaya-DB	Genome Data	Papaya physical and genetic maps, shotgun WGS and EST sequences, and sex-determining region	http://www.plantgenome.uga.edu/papaya/
CPR-DB	Papaya Repeat Data	Repeatitive elements (56% of the genome) of Carica papaya- 52% Transposable elements (TEs), 1.3% tandem repeats and 3% high copy number genes	66
Jatropha genome DB	Genome Data	Genome: Total length of sequences- 297,661,187 bp, Average G + C content was 33.7%; DNA markers of Jatropha curcas	67
CGDB	EST, SNP data	BAC-based fingerprint map of an inbred cultivar of Cassava-70000 BAC clones, Assembled Cassava ESTs, SNP information	http://cassava.igs.umaryland.edu/cgi-bin/index.cgi
CCDB	Genome Data	Assemblied draft genome sequence and genome annotation of Cassava	http://www.cassava-genome.cn/
CassavaBase	Genome Data	Cassava genome, annotation, phenotype, markers, breeding programmes, etc.	https://www.cassavabase.org/
Quercus portal	Integrated Data (genome, EST, marker, map, phenotype, genotype)	Genome, genetic resources, biodiversity, evolution, phylogeny and taxonomy of Quercus	69 (URL: https://w3.pierroton.inra.fr/QuercusPortal/index.php?p=fmap)
HOSTS	Taxonomy Data	180,000 records comprising taxonomically 'cleaned' hostplant data for about 22,000 Lepidoptera species drawn from about 1600 published and manuscript sources	72
PlantGDB	Data for Comparative genomics	Genome, ESTs, cDNA sequences and microarray probes	73
Phytozome v 11.0	Data for Comparative genomics	58 sequenced and annotated green plant genomes, 52 of which clustered into gene families at 15 evolutionarily significant nodes	74
PLAZA	Data for Comparative genomics	Integrated database with structural and functional annotation of published plant genomes; multi-interactive tools to study gene function and gene and genome evolution	75, 76
ChromDB	Chromatin associated protein data	Chromatin-associated proteins, including RNAi-associated proteins and comparative analysis for wide range of organisms (some silkworm host plants such as R. communis, M. esculenta, and C. papaya)	77
PlantTFDB	Transcription factor Data	26 402 predicted TFs from 22 species, including five model organisms with available whole genome sequence and 17 plants with available EST sequences. TFs of few host plants of silkworms is available	78-90
PLANTS Database	Classification, Ecology, etc. Data	Images, classification, ecology, etc. of a few host plants (M. esculenta, Quercus spp., Shorea robusta)	81 (URL: http://plants.usda.gov/java/)
SilkPathDB	Genomic and Biological Data of Silkworm Pathogens	Genomic and biological data of silkworm pathogens of a variety of silkworm pathogens (fungi, bacteria, virus and microsporidia): Genome sequences, gene annotation, proteomic and transcriptomic profile of silkworms under infected conditions, etc.	silkpathdb.swu.edu.cn/
BOLD	Barcode Data	Around 1180314 specimen records of lepidopteran insects including 53476, 34950 and 2429 members of Saturniidae, Sphingidae and Bombycidae families respectively	86
DBIF	Taxonomy Data	47,000 interactions for ~9,300 invertebrate taxa (species, sub-species and forms) and 5,700 plant taxa (species, genera and broader groupings)	http://www.brc.ac.uk/dbif/
		Includes Different families of Lepidoptera (~7 butterfly families, ~19 macro moth families and ~42 micro moth families)
DBMW	Taxonomy Data	Around 32,000 generic names of world’s lepidopteran insects (butterflies and moths, including wild silkmoths)	http://www.nhm.ac.uk/our-science/data/butmoth/
		Information of around 88, 356 and 449 members of three families- Bombycidae, Saturniidae and Sphingidae
CNIDB	Taxonomy Data	>2,000 common names of insects; can be searched through common name, scientific name, author, order, family, genus, and species
BAMONA	Taxonomy Data	683452 verified sightings, 7110 species profiles, 10094 gallery images, 77233 registered members	http://www.butterfliesandmoths.org/
EPPO Global DB	Taxonomy Data	Basic information (scientific names, common names,taxonomic position, & EPPO codes) of >72 000 species related to agriculture, forestry and plant protection; Details of >1600 pest species; >3000 pictures of pests (including invasive alien plants), EPPO datasheets, etc.	https://gd.eppo.int/
EOL	Taxonomy Data	9466 collections, 3,298,543 images	http://eol.org/
ITIS	Taxonomy Data	710383 scientific names, 125,194 common names	http://www.itis.gov/
INPN	Taxonomy Data	31 834 073 Number of data "species" including 304 249 in French overseas; 160 612 Number of species (TAXREF); 23 531 Number of protected aeras; 18 600 Number of habitats (HABREF)	https://inpn.mnhn.fr/accueil/index
Pherobase	Pheromone & Semio-chemical Data	Around 30000 entries, 3500 semiochemicals and 8000 organic compounds of insects and plants (floral compounds), invasive species, etc.	88 (URL: http://www.pherobase.com/)
Biomat_dBase	Biomaterial Data		89 (http://dbbiomat.iitkgp.ernet.in- Not accessible)
SRDB	Ancient Silk Road Data	Silk Road during the ancient times: Historical, field, geographical, remote sensing, thematic data of Han and Tang Dynasties	90 (Web link- Not accessible)
SFSDB	Silk Fabrication Data	Fabric specification information (fabric name, number, weaving information, etc.) and its analyses (calculation of cover tightness, fabric balance coefficient, fabric shrinkage, etc.)	91-92 (Not accessible)
miRNEST v2.0	miRNA Data	miRNAs from 522 animal and plant species and 22 viruses-new miRNAs, targets, mirtrons, miRNA gene structures, degradome data, etc.	94
		miRNA sequences of silkworms namely B. mori, S. cynthia and host plants such as P. americana, R. communis, Q. robur, C. papaya, M. esculenta, J. curcas
miRBase	miRNA Data	miRNAs, their annotation and sequences of taxa like insects (e.g. B. mori), host plants (e.g. R. communis, M. esculenta)- published miRNA sequences and annotation	98
MEROPS	Peptidase (Protease, Proteinases or Proteolytic enzymes) Data	Classification and nomenclature of the peptidases- About 4000 individual peptidases and inhibitors included	100
